# Supplementary material for: Identification and Drug Screening of Single Cells from Human Tumors on Semiconductor Chip for Cancer Precision Medicine
Source: Adv Sci (Weinh). 2025 Apr 24;12(28):2503131. doi: 10.1002/advs.202503131 (PMC12302552; doi:10.1002/advs.202503131)
Supplement: Supplementary file 2 — Supporting Information [file ADVS-12-2503131-s001.zip › TIA_Array_ACGain.csv]

freq (Hz)	dB20(VF("/vint_mux")) fmod 1000 (dB)
1.000	12.96
1.445	12.96
2.089	12.96
3.020	12.96
4.365	12.96
6.310	12.96
9.120	12.96
13.18	12.96
19.05	12.96
27.54	12.96
39.81	12.96
57.54	12.96
83.18	12.96
120.2	12.96
173.8	12.96
251.2	12.96
363.1	12.96
524.8	12.96
758.6	12.96
1.096E3	12.96
1.585E3	12.96
2.291E3	12.96
3.311E3	12.96
4.786E3	12.96
6.918E3	12.96
10.00E3	12.96
14.45E3	12.96
20.89E3	12.96
30.20E3	12.96
43.65E3	12.96
63.10E3	12.95
91.20E3	12.94
131.8E3	12.91
190.5E3	12.86
275.4E3	12.74
398.1E3	12.50
575.4E3	12.05
831.8E3	11.21
1.202E6	9.824
1.738E6	7.774
2.512E6	5.105
3.631E6	1.962
5.248E6	-1.536
7.586E6	-5.393
10.96E6	-9.711
15.85E6	-14.57
22.91E6	-19.94
33.11E6	-25.65
47.86E6	-31.49
69.18E6	-37.25
100.0E6	-42.75
