# Supplementary material for: Identification and Drug Screening of Single Cells from Human Tumors on Semiconductor Chip for Cancer Precision Medicine
Source: Adv Sci (Weinh). 2025 Apr 24;12(28):2503131. doi: 10.1002/advs.202503131 (PMC12302552; doi:10.1002/advs.202503131)
Supplement: Supplementary file 2 — Supporting Information [file ADVS-12-2503131-s001.zip › Noise_Flickernoise.csv]

freq (Hz)	getData("/out" ?result "noise" ?resultsDir "./Sim/Main_w_IO3_TB/Main_w_IO3_TB/adexl/results/data/Interactive.7/1/Main_w_IO3_TB:Main_w_IO3_TB:1/psf") (V/sqrt(Hz))
1.00E+09	0.0001154	1000000
6.61E+08	0.0001729
4.37E+08	0.0002576
2.88E+08	0.0004142
1.91E+08	0.0007195
1.26E+08	0.001278
8.32E+07	0.002393
5.50E+07	0.004783
3.63E+07	0.009967
2.40E+07	0.0208
1.59E+07	0.04167
1.05E+07	0.07772
6.92E+06	0.1341
4.57E+06	0.2174
3.02E+06	0.3359
2.00E+06	0.4905
1.32E+06	0.6612
8.71E+05	0.8131
5.75E+05	0.9254
3.80E+05	1.005
2.51E+05	1.071
1.66E+05	1.142
1.10E+05	1.23
7.24E+04	1.348
4.79E+04	1.508
3.16E+04	1.72
2.09E+04	1.999
1.38E+04	2.359
9.12E+03	2.817
6.03E+03	3.395
3.98E+03	4.118
2.63E+03	5.018
1.74E+03	6.135
1.15E+03	7.515
758.6	9.219
501.2	11.32
331.1	13.91
218.8	17.1
144.5	21.02
95.5	25.86
63.1	31.8
41.69	39.12
27.54	48.12
18.2	59.2
12.02	72.83
7.943	89.6
5.248	110.2
3.467	135.6
2.291	166.8
1.514	205.2
1	252.5
