# Supplementary material for: Identification and Drug Screening of Single Cells from Human Tumors on Semiconductor Chip for Cancer Precision Medicine
Source: Adv Sci (Weinh). 2025 Apr 24;12(28):2503131. doi: 10.1002/advs.202503131 (PMC12302552; doi:10.1002/advs.202503131)
Supplement: Supplementary file 3 — Supporting Information [file ADVS-12-2503131-s003.zip]

Archive with 3 entries (3 files):
- y array position.xlsx
- clinical tumor and normal tissue for patient#1.xlsx
- X array position.xlsx
