# Supplementary material for: Identification and Drug Screening of Single Cells from Human Tumors on Semiconductor Chip for Cancer Precision Medicine
Source: Adv Sci (Weinh). 2025 Apr 24;12(28):2503131. doi: 10.1002/advs.202503131 (PMC12302552; doi:10.1002/advs.202503131)
Supplement: Supplementary file 3 — Supporting Information [file ADVS-12-2503131-s003.zip › y array position.xlsx]

## Sheet: Sheet1
Original data for Y array position
	Y coordinate (um)	Cancer cell	Normal cell
	-20	20178	20120
	-17.5	20192	20127
	-15	20275	20165
	-12.5	20511	20269
	-10	20851	20492
	-7.5	21174	20658
	-5	21296	20746
	-2.5	21324	20735
	0	21324	20741
	2.5	21322	20720
	5	21291	20751
	7.5	21153	20654
	10	20847	20470
	12.5	20501	20244
	15	20273	20162
	17.5	20195	20113
	20	20140	20102
