# Supplementary material for: Identification and Drug Screening of Single Cells from Human Tumors on Semiconductor Chip for Cancer Precision Medicine
Source: Adv Sci (Weinh). 2025 Apr 24;12(28):2503131. doi: 10.1002/advs.202503131 (PMC12302552; doi:10.1002/advs.202503131)
Supplement: Supplementary file 3 — Supporting Information [file ADVS-12-2503131-s003.zip › clinical tumor and normal tissue for patient#1.xlsx]

## Sheet: Sheet1
Original data for patient1
	T	N	Sus
	35618800	11847200	14166700
	25091500	16673900	30308400
	35457400	33821500	26686400
	23968100	31120500	30530900
	36785300	17454000	28421700
	23265200	25499900	22086500
	26926700	19125600	13537500
	31154600	31832600	34879900
	39578400	12822300	28729100
	38481300	23727600	30273700
	44628100	22798300	14589500
	36314300	11942800	26711000
	43435100	30490400	10627900
	42402700	31289900	20616300
	36141300	18847400	34290500
	44763900	24874200	29978200
	37523600	23565300	18391700
	44669200	13874700	26393900
	40703900	14165500	29905300
	42109600	28453100	31420300
	45202000	31772000	12183600
	36306700	14752100	30356100
	41718800	18271000	10381400
	38970700	10771700	19142600
	45416100	21630100	26995000
	41205100	26647300	15511000
	40823200	18514000	33431000
	36986100	12533800	11517500
	37836000	24710700	22770800
	41913000	33661800	30451300
	41248900	11302100	27426100
	38666600	30728500	31268500
	37421000	16193200	20705500
	37162900	32007100	32049000
	44265400	15362200	35870100
	38431500	11866800	20312400
	44957500	14094000	33964900
	41042900	16283700	15319200
	39192000	32491700	36546300
	43055000	30920700	18798500
	43230600	11373100	11651500
	42789800	18715000	26783800
	43577900	15196300	26624300
	44800800	18902100	9276010
	40323800	30858300	26446900
	36941000	12436900	25829800
	39141200	18726800	8297420
	39344900	27171200	17300400
	36928800	16567500	9363960
	35914800	26860200	9378370
	41858500	13256900	28749200
	41727400	10385500	18686700
	41175800	21753800	31772600
	37584800	30279400	10382100
	35441200	18566700	24407800
	41098300	22871400	28320400
	36877500	11189300	27746000
	41627800	20129800	27922400
	35948700	16995200	15975500
	40767200	15391700	7697890
	39045900	16952400	15269900
	39999400	14014100	35930100
	36862400	26732100	16742500
	37304000	21722100	34746000
	37797700	30003600	33670000
	37400900	25641800	23193200
	36953200	9994550	25526500
	37781800	13256700	11902500
	40411300	30628400	14040300
	35424000	17172600	24710800
	42365900	27395800	22661600
	43957300	29809200	11630800
	35539600	29709300	22217100
	42954800	18527200	17694000
	45292700	15706200	21218800
	42173300	18951000	12837200
	37830300	19592200	31505700
	38500600	9580750	23372300
	35729400	18086400	17045000
	36665100	33125500	11800700
	45072000	8987550	20804100
	43187600	16167900	21164700
	38766700	12954100	23848600
	42483000	33376800	15190800
	38814200	31337400	37416300
	44436500	17261300	24076700
	39720400	25280000	15309700
	41747000	27554900	26597500
	44084200	26091700	15308000
	39463500	11515900	30107900
	42179200	21747000	22690200
	43426300	21945100	17939800
	38464300	12868400	32728200
	45744800	9606350	30119800
	36785300	28035300	24041500
	43828600	24666700	24940000
	44660600	22436600	13674600
	37443200	22317100	32209700
	37320400	33084400	18518300
	45638800	23740100	8092050
	49051200	25557300	7308760
	37037700	14174100	33646200
	40324300	27704600	22568200
	37167900	29176100	36805100
	44774800	31490000	7943730
	41278900	16091100	33123600
	47689100	10193500	23680200
	44804600	30508600	23979600
	25603900	17105800	15396600
	31145200	23309000	28457900
	40233600	31961800	18701800
	36853600	11510500	13147300
	24027100	17421000	24603800
	35565300	26823900	29444500
	28564100	29880600	29407200
	39276400	16643100	13520200
	25565900	23163700	37066800
	29760600	19614100	36191300
	37208400	11116100	8264620
	35277800	27410900	13387100
	36972300	27089600	15457100
	27079900	21162100	23686700
	36022800	22003900	22610800
	35166500	27337800	9515290
	41506800	30500200	24820600
	30613200	27811100	16956600
	23644800	9366650	35004500
	34014400	15823900	22436400
	34422900	9942550	27905100
	32441600	19034400	23467000
	25929300	12935900	25064900
	36899700	21282600	12840200
	22895200	10113700	26328400
	23907800	24239300	14280600
	42430600	19158700	10150500
	29700700	28932900	10330200
	35803700	27671900	19058300
	39019200	24678400	13779900
	29184500	27101600	13309900
	43002600	33171400	9773030
	24734100	12773400	25977500
	26508000	32697300	30590000
	42227600	17867600	30718500
	23043200	16581600	30009700
	29380300	9830350	32721200
	43921400	17218000	15485800
	41516700	9381150	11818400
	46238900	13993200	17039800
	39818500	33496700	36525000
	36752700	15874600	30019700
	28559400	21575600	35236600
	38229800	16497600	33744700
	37268700	20949700	12213800
	40061200	13382400	19140100
	37007000	21250900	33983400
	34501700	23860700	29122300
	29953100	22649900	18633600
	36799500	17853300	20568300
	36654100	25665700	33351100
	27318700	12956700	28661700
	29184600	26000500	23478500
	35330400	27544900	15019400
	25888400	9551450	13045500
	38738100	18679500	14845600
	29210800	22826900	24143500
	31461200	14413400	10801600
	40315700	26609800	13260300
	24313000	17182300	11564200
	25196600	24510900	36197900
	33752400	27820800	33713400
	32504200	29067000	26409500
	42781000	15846700	25197200
	39257100	26288100	21507600
	22882700	16611800	24965800
	27412500	32669200	31295900
	35291100	30519600	15412600
	31338000	28116300	17804300
	32612100	24719600	17911000
	41480500	33259300	31486200
	37048500	23939900	19569800
	24776900	32593300	23511000
	35440800	12668600	9985580
	24754600	31931400	14477300
	32159900	26993400	24507300
	24499400	16346700	19126300
	28188600	29238300	30431800
	32677100	16966700	35964900
	40167700	17315600	17009000
	32671700	14546600	20370000
	34651800	22604900	17096400
	32976200	14195400	24551200
	25300100	14140900	27110900
	28110200	22530100	22528900
	25079200	15251500	25656900
	31925500	11474800	33941100
	40961800	16851400	31506800
	27794900	26481400	28579300
	38962500	13597900	16799300
	34623400	12357400	11480800
