# Supplementary material for: Identification and Drug Screening of Single Cells from Human Tumors on Semiconductor Chip for Cancer Precision Medicine
Source: Adv Sci (Weinh). 2025 Apr 24;12(28):2503131. doi: 10.1002/advs.202503131 (PMC12302552; doi:10.1002/advs.202503131)
Supplement: Supplementary file 3 — Supporting Information [file ADVS-12-2503131-s003.zip › X array position.xlsx]

## Sheet: Sheet1
Original data for X array position
	X coordinate (um)	Cancer cell	Normal cell
	-20	20113	20100
	-17.5	20139	20112
	-15	20181	20153
	-12.5	20227	20141
	-10	20298	20156
	-7.5	20437	20217
	-5	20737	20357
	-2.5	21159	20631
	0	21170	20641
	2.5	21156	20622
	5	20712	20361
	7.5	20425	20225
	10	20287	20150
	12.5	20244	20150
	15	20175	20134
	17.5	20145	20107
	20	20119	20102
